# Supplementary material for: Novel Polymorphic Cocrystals of the Non-Steroidal Anti-Inflammatory Drug Niflumic Acid: Expanding the Pharmaceutical Landscape
Source: Pharmaceutics. 2021 Dec 13;13(12):2140. doi: 10.3390/pharmaceutics13122140 (PMC8706418; doi:10.3390/pharmaceutics13122140)
Supplement: Supplementary file 1 [file pharmaceutics-13-02140-s001.zip]

Archive with 1 entries (1 files):
- pharmaceutics-1490236-SI.pdf
